# Supplementary material for: Rapid nitrification involving comammox and canonical Nitrospira at extreme pH in saline‐alkaline lakes
Source: Environ Microbiol. 2023 Feb 3;25(5):1055–67. doi: 10.1111/1462-2920.16337 (PMC10947350; doi:10.1111/1462-2920.16337)
Supplement: Supplementary file 3 — Table S1. Measured values of nitrate concentration and 15 N/14 N in nitrate in microcosm incubations 2.5, 24 and 48 h after the addition of 15 N‐nitrate on Day 6 [file EMI-25-1055-s004.ods]

## Sheet: Table S1
	Table S1. Measured values of nitrate concentration and 15N/14N in nitrate in microcosm incubations 2.5, 24 and 48 h after the addition of 15N-nitrate on day 6
	Lake	pH treatment	Replicate	Time point [h]	Nitrate [µM]	AT% 15N/14N
	HS	7.6	1	2.5	729	2.119
	HS	7.6	2	2.5	587	2.008
	HS	7.6	4	2.5	670	2.202
	HS	7.6	1	24	892	2.007
	HS	7.6	2	24	948	1.880
	HS	7.6	4	24	846	2.045
	HS	9	1	2.5	1017	1.840
	HS	9	2	2.5	1016	1.701
	HS	9	3	2.5	1081	1.738
	HS	9	4	2.5	1089	1.703
	HS	9	1	24	1132	1.697
	HS	9	2	24	1210	1.603
	HS	9	3	24	1189	1.614
	HS	9	4	24	1245	1.585
	HS	10	1	2.5	576	0.726
	HS	10	2	2.5	771	0.710
	HS	10	3	2.5	756	0.704
	HS	10	4	2.5	605	0.708
	HS	10	1	48	1450	0.555
	HS	10	2	48	1492	0.539
	HS	10	3	48	1448	0.534
	HS	10	4	48	1477	0.537
	HS	11	1	2.5	54	4.325
	HS	11	2	2.5	36	3.780
	HS	11	3	2.5	70	3.078
	HS	11	4	2.5	53	3.774
	HS	11	1	48	47	4.305
	HS	11	2	48	66	3.365
	HS	11	3	48	88	2.861
	HS	11	4	48	60	3.620
	US	7.6	1	2.5	399	2.783
	US	7.6	2	2.5	450	2.622
	US	7.6	3	2.5	386	2.715
	US	7.6	4	2.5	394	2.644
	US	7.6	1	24.5	457	2.604
	US	7.6	2	24.5	483	2.476
	US	7.6	3	24.5	457	2.568
	US	7.6	4	24.5	479	2.479
	US	9	1	2.5	731	2.269
	US	9	2	2.5	601	2.109
	US	9	3	2.5	479	2.355
	US	9	4	2.5	604	2.020
	US	9	1	24.2	701	2.117
	US	9	2	24.2	630	2.031
	US	9	3	24.2	562	2.209
	US	9	4	24.2	540	1.907
	US	10	1	2.5	355	1.042
	US	10	2	2.5	376	0.967
	US	10	3	2.5	366	1.050
	US	10	4	2.5	363	1.010
	US	10	1	48	520	0.788
	US	10	2	48	527	0.740
	US	10	3	48	319	0.782
	US	10	4	48	272	0.781
	US	11	1	2.5	207	1.545
	US	11	2	2.5	169	1.667
	US	11	3	2.5	181	1.497
	US	11	4	2.5	133	2.068
	US	11	1	48	201	1.416
	US	11	2	48	175	1.491
	US	11	3	48	205	1.366
	US	11	4	48	178	1.843
