# Supplementary material for: Rapid nitrification involving comammox and canonical Nitrospira at extreme pH in saline‐alkaline lakes
Source: Environ Microbiol. 2023 Feb 3;25(5):1055–67. doi: 10.1111/1462-2920.16337 (PMC10947350; doi:10.1111/1462-2920.16337)
Supplement: Supplementary file 4 — Table S2. Primers and PCR profiles used in this study. [file EMI-25-1055-s003.ods]

## Sheet: Table_S3
	Table S2. Primers and PCR profiles used in this study.
	Target nitrifiers		Gene	Primer	Sequence 5’-3’	Reference	Cycling conditions
	NOB	Nitrospira	nxrB	Fa169	TAC ATG TGG TGG AAC A	Pester et al. 2014	5 min at 95°C, followed by 45 cycles of 40 s at 95°C, 30 s at 56°C and 60 s at 72 °C, and 10 min at 72°C
				Ra638	CGG TTC TGG TCR ATC A
	NOB	Nitrobacter	nxrB	Fb169	TAC ATG TGG TGG AAC A	Maixner, unpublished	5 min at 95°C, followed by 35 cycles of 40 s at 95°C, 40 s at 52°C and 60 s at 72 °C, and 10 min at 72°C
				Rd638	CGC TCC TGG CTG ACC A	Lücker, unpublished
	NOB	Nitrobacter, Nitrococcus	nxrB	F706	AAG ACC TAY TTC AAC TGG TC	Maixner, unpublished	5 min at 95°C, followed by 45 cycles of 40 s at 95°C, 40 s at 56°C and 60 s at 72 °C, and 10 min at 72°C
				R1431	CGC TCC ATC GGY GGA ACM AC
	NOB	Nitrospinaea	nxrB	Fw1	CGTGAGTTCACNCAGTC	Müller, unpublished	5 min at 95°C, followed by 35 cycles of 30 s at 95°C, 30 s at 52°C and 60 s at 72 °C, and 10 min at 72°C
				Re1	GGNACCATGTACTGRTC
	NOB	Nitrotoga	nxrB	F166	GAA ACS ATA TTC TGG AAT	Lücker, unpublished	5 min at 95°C, followed by 35 cycles of 40 s at 95°C, 30 s at 52°C and 60 s at 72 °C, and 10 min at 72°C
				R551	CGG GAC GCA TCA ATC A
	NOB	Nitrotoga	16S	F124	ATC GGA ACG TAC CCG GAA A	Lücker et al. 2014	5 min at 95°C, followed by 35 cycles of 40 s at 95°C, 30 s at 52°C and 60 s at 72 °C, and 10 min at 72°C
				Rb1462	CGA ACC CTA CCG TGG CAA C
	Comammox	Comammox Nitrospira, clade A	amoA	ComaA-244F	TAYAAYTGGGTSAAYTA	Pjevac et al. 2017	5 min at 95°C, followed by 30 cycles of 40 s at 95°C, 30 s at 52°C and 60 s at 72 °C, and 10 min at 72°C
				ComaA-659R	ARATCATSGTGCTRTG
	Comammox	Comammox Nitrospira, clade B	amoA	ComaB-244F	TAYTTCTGGACRTTYTA	Pjevac et al. 2017	5 min at 95°C, followed by 30 cycles of 40 s at 95°C, 30 s at 52°C and 60 s at 72 °C, and 10 min at 72°C
				ComaB-659R	ARATCCARACDGTGTG
	AOB	Nitrosococcus	amoA	amoA-3F	GGT GAG TGG GYT AAC MG	Purkhold et al. 2000	5 min at 95°C, followed by 35 cycles of 40 s at 95°C, 45 s at 64°C and 60 s at 72 °C, and 5 min at 72°C
				amoA-4R	GCT AGC CAC TTT CTG G
	AOB	Nitrosomonas, Nitrosospira	amoA	amoA-1F	GGGGTTTCTACTGGTGGT	Rotthauwe et al. 1997	5 min at 95°C, followed by 30 cycles of 45 s at 95°C, 45 s at 58°C and 45 s at 72 °C, and 5 min at 72°C
				amoA-1R	CCCCTCKGSAAAGCCTTCTTC
	AOA	Nitrososphareales	amoA	CrenamoA19F	ATGGTCTGGCTWAGACG	Leininger et al. 2005	5 min at 95°C, followed by 45 cycles of 45 s 95°C, 45 s at 55°C and 60 s at 72 °C, and 5 min at 72°C
				CrenamoA616R	GCCATCCATCTGTATGTCCA	Tourna et al. 2008
