# Supplementary material for: Rapid nitrification involving comammox and canonical Nitrospira at extreme pH in saline‐alkaline lakes
Source: Environ Microbiol. 2023 Feb 3;25(5):1055–67. doi: 10.1111/1462-2920.16337 (PMC10947350; doi:10.1111/1462-2920.16337)
Supplement: Supplementary file 5 — Table S3. Environmental conditions in sediment and water samples used for incubation experiment [file EMI-25-1055-s001.ods]

## Sheet: Table_S2
	Table S3. Environmental conditions in sediment and water samples used for incubation experiment
		Lake HS	Lake US
	pH*	8.64	8.87
	Temperature [°C]*	10.7	9.9
	Salinity [g salts/l]*	4.66	1.69
	Ammonium-N [mg/l]*	0.4	0.17
	Ammonium-N [mg/l]#	5.2	2.3
	Nitrite [mg/l]*	0.22	0.05
	Nitrite [mg/l]#	0.13	0.03
	Nitrate [mg/l]*	0.22	0.17
	Nitrate [mg/l]#	0.27	0.14
	*determined in lake water, #determined in sediment pore water
